# Supplementary material for: Halogen-Doped Chevrel Phase Janus Monolayers for Photocatalytic Water Splitting
Source: Nanomaterials (Basel). 2023 Jan 16;13(2):368. doi: 10.3390/nano13020368 (PMC9860981; doi:10.3390/nano13020368)
Supplement: Supplementary file 1 [file nanomaterials-13-00368-s001.zip]

Archive with 1 entries (1 files):
- nanomaterials-2163732-supplementary.pdf
